# Supplementary material for: Strategies for Efficient Targeting of Tumor Collagen for Cancer Therapy
Source: Cancers (Basel). 2022 Sep 27;14(19):4706. doi: 10.3390/cancers14194706 (PMC9563908; doi:10.3390/cancers14194706)
Supplement: Supplementary file 1 [file cancers-14-04706-s001.zip]

Archive with 1 entries (1 files):
- cancers-1914315-supplementary.pdf
